# Supplementary material for: Evidence of cryptic diversity in freshwater Macrobrachium prawns from Indochinese riverine systems revealed by DNA barcode, species delimitation and phylogenetic approaches
Source: PLoS One. 2021 Jun 2;16(6):e0252546. doi: 10.1371/journal.pone.0252546 (PMC8171930; doi:10.1371/journal.pone.0252546)
Supplement: S1 Table — (XLSX) [file pone.0252546.s001.xlsx]

## Sheet: Sheet1
Group Name	Nucleotide position
	57	60	63	66	75	76	78	84	88	96	97	99	10	120	126	127	129	132	138	168	177	207	213	219	228	246	249	261	264	267	285	288	291	315	324	331	334	336	339	342	348	360	369	372	381	390	393	396	399
Macrobrachium lanchesteri			A
Macrobrachium neglectum																																									C
Macrobrachium sirindhorn						A	C																																	T
Macrobrachium yui		G											T									G							C		T				G					G
Macrobrachium rosenbergii			G		G			G							G		C		C
Macrobrachium sintangense																							G		T							C
Macrobrachium malayanum
putative sp. 18
Macrobrachium dienbienphuense																																	G
Macrobrachium puberimanus																																							G						C
Macrobrachium hirsutimanus																		T						G																									G
Macrobrachium naiyanetri										G																													T
Macrobrachium rogersi				G					T												T	C						G			G										T		G	G				T
Macrobrachium spelaeus																				C
Macrobrachium nipponense																										T	T									T	T	A
Macrobrachium hendersoni																																G										T						C
Macrobrachium niphanae											T					A
Macrobrachium thai																	G									G																				T
Macrobrachium suphanense												G		T
putative sp. 15	T																													T
Macrobrachium palmopilosum																																		G							G					G	T
Legend	Colour label
Diagnostic character
Diagnostic or Partial character
Partial character
Partial or Uninformative characte
Invalid character
Uninformative character
[truncated: 45 more columns]
