# Supplementary material for: Evidence of cryptic diversity in freshwater Macrobrachium prawns from Indochinese riverine systems revealed by DNA barcode, species delimitation and phylogenetic approaches
Source: PLoS One. 2021 Jun 2;16(6):e0252546. doi: 10.1371/journal.pone.0252546 (PMC8171930; doi:10.1371/journal.pone.0252546)
Supplement: S1 Fig — (ZIP) [file pone.0252546.s002.zip]

Archive with 4 entries (3 files):
- Fig S1/
- Fig S1/Fig S1 BI.pdf
- Fig S1/Fig S1 ML IQ.pdf
- Fig S1/Fig S1 ML RAxML.pdf
